# Supplementary material for: False-positive Malaria Rapid Diagnostic Tests are Prevalent Among Children Under 5 Years of Age in Uganda
Source: J Infect Dis. 2025 Nov 28;233(3):e782–90. doi: 10.1093/infdis/jiaf604 (PMC12880570; doi:10.1093/infdis/jiaf604)
Supplement: jiaf604_Supplementary_Data [file jiaf604_supplementary_data.zip]

Archive with 7 entries (7 files):
- figS1.tiff
- figS2.tiff
- figS3.tiff
- figS4.tiff
- figS5.tiff
- figS6.tiff
- supplement_17NOV25_clean.docx
